# Supplementary material for: Self-guided digital treatment with virtual reality for panic disorder and agoraphobia: a study protocol for a randomized controlled trial
Source: Trials. 2022 May 21;23:426. doi: 10.1186/s13063-022-06366-x (PMC9123669; doi:10.1186/s13063-022-06366-x)
Supplement: Supplementary file 1 — Additional file 1. [file 13063_2022_6366_MOESM1_ESM.rmd]

---
title: "Randomisierung VR"
author: "JP"
date: "10 04 2022"
output: html_document
---

```{r}
require(tidyverse)
require(dplyr)
```


```{r}
Rand <- round(runif(15, 1),0)
Rand
length(which(Rand==1))
length(which(Rand==0))


library(knitr)
library(kableExtra)
a <- c(0,0,0,0,0,0,0,0,0,0,0,0,0,0,0,1,1,1,1,1,1,1,1,1,1,1,1,1,1,1)
length(which(a == 0))
length(which(a == 1))

rand<-sample(a,30, replace=FALSE)
rand
length(which(rand==1))

rand_E <- recode(rand, "1" = "EG", "0" = "KG")
rand_E


```
